# Supplementary material for: Prevalence and characteristics of cannabis-induced toxicoses in pets: Results from a survey of veterinarians in North America
Source: PLoS One. 2022 Apr 20;17(4):e0261909. doi: 10.1371/journal.pone.0261909 (PMC9020701; doi:10.1371/journal.pone.0261909)
Supplement: S1 Table — (XLSX) [file pone.0261909.s002.xlsx]

## Sheet: Sheet0
StartDate
